# Supplementary material for: Environmental Changes Driving Shifts in the Structure and Functional Properties of the Symbiotic Microbiota of Daphnia
Source: Microorganisms. 2024 Dec 3;12(12):2492. doi: 10.3390/microorganisms12122492 (PMC11728151; doi:10.3390/microorganisms12122492)
Supplement: Supplementary file 1 [file microorganisms-12-02492-s001.zip]

Archive with 1 entries (1 files):
- microorganisms-3336798-supplementary.pdf
